# Supplementary material for: The Effect of Cognitive Training with Neurofeedback on Cognitive Function in Healthy Adults: A Systematic Review and Meta-Analysis
Source: Healthcare (Basel). 2023 Mar 13;11(6):843. doi: 10.3390/healthcare11060843 (PMC10048721; doi:10.3390/healthcare11060843)
Supplement: Supplementary file 1 [file healthcare-11-00843-s001.zip]

Archive with 1 entries (1 files):
- healthcare-2214459-supplementary.pdf
